# Supplementary material for: Real-World Effectiveness of Four Types of COVID-19 Vaccines
Source: Vaccines (Basel). 2023 May 15;11(5):985. doi: 10.3390/vaccines11050985 (PMC10224211; doi:10.3390/vaccines11050985)
Supplement: Supplementary file 1 [file vaccines-11-00985-s001.zip]

Archive with 1 entries (1 files):
- vaccines-2359715-supplementary-done.pdf
